# Supplementary material for: A Discriminative Approach for Unsupervised Clustering of DNA Sequence Motifs
Source: PLoS Comput Biol. 2013 Mar 21;9(3):e1002958. doi: 10.1371/journal.pcbi.1002958 (PMC3605052; doi:10.1371/journal.pcbi.1002958)
Supplement: Dataset S1 — 71 non-zinc finger matrices from the Jaspar CORE database version 2009. (TXT) [file pcbi.1002958.s001.txt]

AGL3	*	MADS
squamosa	*	MADS
MEF2A	*	MADS
AG	*	MADS
FOXL1	*	FORKHEAD
SRF	*	MADS
Ar	*	NUCLEAR RECEPTOR
En1	*	HOMEO
Pax4	*	HOMEO
HMG-1	*	HMG
FOXC1	*	FORKHEAD
NFIL3	*	bZIP
HLF	*	bZIP
Gamyb	*	TRP-CLUSTER
Myb	*	TRP-CLUSTER
myb.Ph3	*	TRP-CLUSTER
Ddit3::Cebpa	*	bZIP
CEBPA	*	bZIP
PBX1	*	HOMEO
FOXF2	*	FORKHEAD
FOXD1	*	FORKHEAD
Foxq1	*	FORKHEAD
Foxd3	*	FORKHEAD
FOXI1	*	FORKHEAD
Foxa2	*	FORKHEAD
SOX9	*	HMG
Sox17	*	HMG
SRY	*	HMG
Sox5	*	HMG
ATHB-5	*Athb-1*	HOMEO
Nkx2-5	*	HOMEO
HNF1A	*	HOMEO
Prrx2	*	HOMEO
Ubx	*	HOMEO
usp	*	NUCLEAR RECEPTOR
PPARG::RXRA	*	NUCLEAR RECEPTOR
RORA_1	*	NUCLEAR RECEPTOR
RORA_2	*	NUCLEAR RECEPTOR
PPARG	*	NUCLEAR RECEPTOR
NR2F1	*	NUCLEAR RECEPTOR
RXRA::VDR	*	NUCLEAR RECEPTOR
CREB1	*	bZIP
bZIP910	*	bZIP
bZIP911	*	bZIP
NFE2L1::MafG	*TCF11-MafG*	bZIP
NHLH1	*	bHLH
Myf	*	bHLH
TAL1::TCF3	*	bHLH
Hand1::Tcfe2a	*	bHLH
dl_1	*	REL
HMG-I/Y	*	HMG
IRF1	*	TRP-CLUSTER
IRF2	*	TRP-CLUSTER
dl_2	*	REL
REL	*	REL
RELA	*	REL
NF-kappaB	*	REL
NFKB1	*	REL
Eip74EF	*	ETS
ELK1	*	ETS
GABPA	*	ETS
ELK4	*	ETS
SPI1	*	ETS
ETS1	*	ETS
SPIB	*	ETS
Arnt	*	bHLH
Mycn	*	bHLH
USF1	*	bHLH
MAX	*	bHLH
MYC::MAX	*	bHLH
Arnt::Ahr	*	bHLH
