# Supplementary material for: A Discriminative Approach for Unsupervised Clustering of DNA Sequence Motifs
Source: PLoS Comput Biol. 2013 Mar 21;9(3):e1002958. doi: 10.1371/journal.pcbi.1002958 (PMC3605052; doi:10.1371/journal.pcbi.1002958)
Supplement: Table S1 — Summary of motif clustering results using motif network analysis or the hierarchical clustering approach implemented in m2match with ED.sqr or ED scores. (XLS) [file pcbi.1002958.s006.xls]

## Sheet: Sheet1
Score	ED.sqr						ED
	Motif network + MCL				m2m	Total	Motif network + MCL				m2m	Total
Class	A	B	C	D	E	F	A	B	C	D	E	F
ARID	0	0	1	1	1	1	0	0	1	1	1	1
ATHOOK	0	0	5	5	5	5	0	0	5	5	5	5
BHLH	3	71	2	5	6	73	3	71	2	5	9	73
BHSH	1	10	0	1	1	10	1	10	0	1	1	10
BZIP	3	74	3	6	14	77	4	73	4	8	17	77
CHCH	0	0	1	1	1	1	0	0	1	1	1	1
DM	1	6	0	1	1	6	1	6	0	1	1	6
E2	0	0	3	3	1	3	0	0	3	3	1	3
E2F	2	24	0	2	3	24	2	24	0	2	2	24
ETS	1	60	0	1	1	60	1	60	0	1	2	60
FORKHEAD	1	32	3	4	6	35	1	32	3	4	5	35
GENINI	2	6	0	2	2	6	2	6	0	2	2	6
GRAINY	0	0	4	4	2	4	0	0	4	4	2	4
HISTONE	1	8	0	1	1	8	1	8	0	1	1	8
HMG	2	18	2	4	4	20	2	18	2	4	6	20
HOX	12	294	4	16	39	298	14	294	4	18	50	298
HSF	1	5	0	1	1	5	1	5	0	1	1	5
IRF	2	13	0	2	1	13	1	13	0	1	1	13
MADS	2	22	0	2	2	22	2	22	0	2	2	22
MYB	1	7	1	2	2	8	1	7	1	2	2	8
P53	1	7	0	1	1	7	1	7	0	1	1	7
REL	3	20	1	4	4	21	3	21	0	3	4	21
RFX	1	5	0	1	1	5	1	5	0	1	2	5
RUNT	2	12	0	2	1	12	2	12	0	2	2	12
SMAD	2	10	1	3	3	11	2	10	1	3	3	11
STAT	2	22	0	2	3	22	1	21	1	2	4	22
TBP	2	5	1	3	2	6	0	0	6	6	2	6
TBX	1	9	0	1	1	9	1	9	0	1	1	9
TEA	0	0	3	3	1	3	0	0	3	3	1	3
ZFC2H2	12	105	18	30	44	123	13	105	18	31	44	123
ZFC4-NR	2	77	1	3	11	78	3	76	2	5	12	78
ZFDOF	0	0	1	1	1	1	0	0	1	1	1	1
ZFGATA	1	18	0	1	1	18	2	17	1	3	2	18
ZFPHD	0	0	4	4	4	4	0	0	4	4	4	4
ZFRING	0	0	2	2	2	2	0	0	2	2	2	2
Total	64	940	61	125	174	1001	66	932	69	135	197	1001
	A: Number of MCL clusters
	B: Number of PWMs clustered by MCL
	C: Number of disconnected (singleton) PWMs
	D: #MCL clusters + #singleton PWMs
	E: Number of m2match clusters
	F: Total number of matrices
