# Supplementary material for: A Discriminative Approach for Unsupervised Clustering of DNA Sequence Motifs
Source: PLoS Comput Biol. 2013 Mar 21;9(3):e1002958. doi: 10.1371/journal.pcbi.1002958 (PMC3605052; doi:10.1371/journal.pcbi.1002958)
Supplement: Table S5 — Rand indexes comparing motif network-based and m2match clusters. (XLS) [file pcbi.1002958.s010.xls]

## Sheet: Rand_indexes_MCL_m2match
This table compares network-based and m2match clusters using the Rand index. The two rightmost columns show proportions of all motif pairs that were assigned to a common cluster by network analysis or by m2match only.
Class	Rand	Clustered by Network/MCL only	Clustered by m2match only
BHLH	0.939	0.061	0
BHSH	1	0	0
BZIP	0.896	0.103	0.001
DM	1	0	0
E2F	0.928	0.072	0
ETS	1	0	0
FORKHEAD	0.897	0.103	0
GENINI	1	0	0
HISTONE	1	0	0
HMG	0.832	0.084	0.084
HOX	0.876	0.118	0.007
HSF	1	0	0
IRF	0.718	0	0.282
MADS	1	0	0
MYB	1	0	0
P53	1	0	0
REL	1	0	0
RFX	1	0	0
RUNT	0.697	0	0.303
SMAD	1	0	0
STAT	0.97	0.03	0
TBP	0.6	0	0.4
TBX	1	0	0
ZFC2H2	0.837	0.162	0.001
ZFC4-NR	0.504	0.496	0
ZFGATA	1	0	0
Average	0.911308
