# Supplementary material for: A Discriminative Approach for Unsupervised Clustering of DNA Sequence Motifs
Source: PLoS Comput Biol. 2013 Mar 21;9(3):e1002958. doi: 10.1371/journal.pcbi.1002958 (PMC3605052; doi:10.1371/journal.pcbi.1002958)
Supplement: Table S6 — Clusters proposed by m2match for HOX motifs. (XLS) [file pcbi.1002958.s011.xls]

## Sheet: HOX
Here we describe clusters of HOX motifs computed by our method m2match. The m2match method used a logistic regression (LR) function to determine a suitable threshold to partition matrices of each class into clusters. The LR function was trained using motif families derived in the course of this work. For each cluster m2match also calculated a representative Familial Binding Profile (FBP). Some ro…
HOX
FBP no.	#PWMs	Transfac PWMs
1	121	V$NKX25_02 V$OG2_01 V$HOX13_01 V$IPF1_02 V$POU6F1_02 V$POU6F1_03 V$HNF1_02 V$HNF1B_01 V$HMBOX1_01 V$SATB1_Q3 V$IPF1_Q4_01 V$DLX3_01 V$DLX7_01 V$IPF1_Q4 V$HOXC9_01 V$CART1_01 V$HOXB8_01 V$HMX1_02 V$NKX52_01 V$HMX3_02 V$NKX61_01 V$ISL2_01 V$BARHL2_01 V$BARHL1_01 V$MSX3_01 V$HB24_01 V$NCX_02 V$DBX1_01 V$DBX2_01 V$HOXD8_01 V$PAX6_02 V$OCTAMER_02 V$K2B_01 V$SHOX2_01 V$CART1_03 V$LHX5_01 V$LHX3_01 V$PR…
2	23	V$IPF1_Q6 V$CRX_Q4_01 V$CRX_Q4 V$PITX1_Q6 V$OBOX5_01 V$OBOX5_02 V$OTX1_01 V$PITX2_01 V$OTX2_01 V$DOBOX5_01 V$PITX3_01 V$PITX1_01 V$OBOX1_01 V$OBOX2_01 V$OBOX3_01 V$OTX2_Q3 V$CRX_02 V$GSC_01 V$OTX3_01 V$OBOX6_01 V$PITX2_Q2 V$OTX_Q1 V$PITX3_Q2
3	21	V$HOXC13_01 V$HOXA13_03 V$HOXC12_01 V$HOXD12_01 V$HOXD11_01 V$HOXC11_01 V$HOXC10_01 V$HOXA11_01 V$HOXD13_01 V$HOXB13_01 V$HOXD10_01 V$HOXA9_01 V$HOXB9_01 V$CDX2_Q5 V$CDX2_01 V$CDX1_01 V$HOXA10_01 V$HOXA13_01 V$HOXA13_02 V$NKX62_Q2 V$CDX2_Q5_01
4	15	V$OCT1_06 V$POU5F1_01 V$OCT1_07 V$POU3F2_02 V$OCT1_04 V$OCTAMER_01 V$OCT_Q6 V$OCT1_Q5_01 V$OCT1_05 V$OCT1_Q6 V$OCT1_B V$OCT1_01 V$OCT_C V$OCT2_01 V$POU2F3_01
5	13	V$MEIS1AHOXA9_01 V$MEIS1BHOXA9_02 V$RHOX11_01 V$RHOX11_02 V$TGIF_02 V$PKNOX2_01 V$MRG2_01 V$TGIF2_01 V$PREP1_01 V$MEIS1_02 V$MEIS2_01 V$TGIF_01 V$MEIS1_01
6	12	V$TITF1_Q3 V$TTF1_Q6 V$TTF1_Q5 V$NKX32_01 V$NKX25_Q5 V$NKX25_01 V$NKX32_02 V$NKX22_02 V$NKX26_01 V$NKX25_03 V$NKX21_01 V$NKX24_01
7	10	V$PAX3_01 V$PAX5_02 V$PAX3_B V$PAX5_01 V$PAX9_B V$PAX2_01 V$PAX8_B V$PAX8_01 V$PAX6_01 V$PAX4_01
8	9	V$AFP1_Q6 V$IPF1_05 V$HOXD9_Q2 V$PIT1_Q6 V$HNF1_C V$HNF1A_Q5 V$HNF1_01 V$HNF1_Q6 V$HNF1_Q6_01
9	8	V$HNF6_Q6 V$HDX_01 V$PBX1_01 V$PBX1_Q3 V$PBX1_03 V$PBX_Q3 V$PBX1_02 V$PBX1_04
10	7	V$DOBOX4_01 V$SIX4_01 V$SIX1_01 V$SIX6_01 V$SIX6_02 V$SIX3_01 V$SIX2_01
11	6	V$IRXB3_01 V$IRX3_02 V$IRX2_01 V$IRX5_01 V$IRX3_01 V$IRX4_01
12	5	V$CDPCR1_01 V$CDPCR3HD_01 V$HOMEZ_01 V$CDP_02 V$CLOX_01
13	4	V$NKX22_01 V$NKX23_01 V$NKX29_01 V$NKX3A_02
14	4	V$EN1_01 V$HOXA3_01 V$MSX1_01 V$NCX_01
15	3	V$NANOG_02 V$OCT4_02 V$OCT4_01
16	3	V$OCT1_03 V$BRN2_01 V$ISL1_Q6
17	3	V$ALX4_01 V$CDP_01 V$IPF1_04
18	3	V$TST1_01 V$PAX4_02 V$XVENT1_01
19	2	V$OCT1_02 V$OCT2_02
20	2	V$PAX_Q6 V$PAX6_Q2
21	2	V$CDP_03 V$CDP_04
22	2	V$PAX4_03 V$PAX4_04
23	2	V$POU3F2_01 V$POU1F1_Q6
24	2	V$HOXA7_01 V$DUXL_01
25	2	V$CDXA_01 V$CDXA_02
26	1	V$CDPCR3_01
27	1	V$PAX1_B
28	1	V$HMX1_01
29	1	V$NKX3A_01
30	1	V$POU6F1_01
31	1	V$PAX2_02
32	1	V$HOXA4_Q2
33	1	V$CDX_Q5
34	1	V$NANOG_01
35	1	V$SATB1_01
36	1	V$PROP1_01
37	1	V$CPHX_01
38	1	V$PBX1_05
39	1	V$SATB1_Q5
