# Supplementary material for: A Discriminative Approach for Unsupervised Clustering of DNA Sequence Motifs
Source: PLoS Comput Biol. 2013 Mar 21;9(3):e1002958. doi: 10.1371/journal.pcbi.1002958 (PMC3605052; doi:10.1371/journal.pcbi.1002958)
Supplement: Table S7 — Clusters proposed by m2match for ZFC2H2 motifs. (XLS) [file pcbi.1002958.s012.xls]

## Sheet: ZFC2H2
Here we describe clusters of ZFC2H2 motifs computed by our method m2match. The m2match method used a logistic regression (LR) function to determine a suitable threshold to partition matrices of each class into clusters. The LR function was trained using motif families derived in the course of this work. For each cluster m2match also calculated a representative Familial Binding Profile (FBP). Some…
ZFC2H2
FBP no.	#PWMs	Transfac PWMs
1	24	V$SP2_01 V$CACBINDINGPROTEIN_Q6 V$FKLF_Q5 V$MAZ_Q6 V$CKROX_Q2 V$ZBP89_Q4 V$UF1H3BETA_Q6 V$ZFP281_01 V$SP1_01 V$MAZ_Q6_01 V$GC_01 V$SP1_Q6 V$SP1_Q4_01 V$SP1_Q6_01 V$SP1_Q2_01 V$SP4_Q5 V$SP1_02 V$SP1SP3_Q4 V$KROX_Q6 V$WT1_Q6_01 V$KLF15_Q2 V$ZNF515_01 V$MAZR_01 V$ZNF219_01
2	10	V$ZIC3_01 V$ZIC1_01 V$ZIC2_01 V$GLI3_Q5_01 V$GLI_Q2 V$GLI1_Q2 V$GLI3_01 V$GLI1_01 V$GLI2_01 V$GLI3_02
3	10	V$REX1_01 V$REX1_02 V$YY1_02 V$NFMUE1_Q6 V$YY1_Q6 V$REX1_03 V$YY2 V$YY1_Q6_03 V$YY1_01 V$YY1_Q6_02
4	7	V$EVI1_04 V$EVI1_03 V$EVI1_05 V$EVI1_01 V$EVI1_02 V$EVI1_06 V$EVI1_Q3
5	7	V$HELIOSA_02 V$LYF1_01 V$IK_Q5 V$HELIOSA_01 V$IK2_01 V$IK1_01 V$IK3_01
6	5	V$EGR1_02 V$NGFIC_01 V$EGR3_01 V$EGR1_01 V$EGR2_01
7	4	V$NRSE_B V$REST_01 V$NRSF_01 V$NRSF_Q4
8	4	V$GFI1_01 V$GFI1B_01 V$GFI1_Q6 V$GFI1_Q6_01
9	4	V$CACD_01 V$CACCCBINDINGFACTOR_Q6 V$GKLF_02 V$EKLF_Q5
10	4	V$DELTAEF1_01 V$AREB6_02 V$AREB6_01 V$AREB6_03
11	3	V$ZFX_01 V$HIC1_02 V$HIC1_03
12	2	V$CTCF_01 V$CTCF_02
13	2	V$MZF1_01 V$MZF1_Q5
14	2	V$SPZ1_01 V$WT1_Q6
15	2	V$EGR_Q6 V$MOVOB_01
16	2	V$ZF5_B V$ZF5_01
17	2	V$BCL6_Q3 V$BCL6_02
18	2	V$ETF_Q6 V$GKLF_Q4
19	2	V$PLZF_02 V$BCL6_01
20	1	V$MZF1_02
21	1	V$ZID_01
22	1	V$RREB1_01
23	1	V$AREB6_04
24	1	V$ROAZ_01
25	1	V$AP2REP_01
26	1	V$RP58_01
27	1	V$MTF1_Q4
28	1	V$SP3_Q3
29	1	V$E4F1_Q6
30	1	V$CIZ_01
31	1	V$BLIMP1_Q6
32	1	V$GZF1_01
33	1	V$ZEC_01
34	1	V$LRF_Q2
35	1	V$ZBRK1_01
36	1	V$SZF11_01
37	1	V$KAISO_01
38	1	V$KID3_01
39	1	V$MIZF_01
40	1	V$ZNF333_01
41	1	V$MTF1_01
42	1	V$MTF1_02
43	1	V$ZABC1_01
44	1	V$ZFP206_01
