# Supplementary material for: A Discriminative Approach for Unsupervised Clustering of DNA Sequence Motifs
Source: PLoS Comput Biol. 2013 Mar 21;9(3):e1002958. doi: 10.1371/journal.pcbi.1002958 (PMC3605052; doi:10.1371/journal.pcbi.1002958)
Supplement: Table S8 — Motif classes assigned to 1001 Transfac motifs. (XLS) [file pcbi.1002958.s013.xls]

## Sheet: Matrix classes
Transfac ID	Transfac acc.	Motif class		Motif class	#Transfac PWMs
V$DRI1_01	M01654	ARID		HOX	298
V$HMGA2_01	M01300	ATHOOK		ZFC2H2	123
V$HMGIY_01	M01653	ATHOOK		ZFC4-NR	78
V$HMGIY_Q3	M01010	ATHOOK		BZIP	77
V$HMGIY_Q4	M01879	ATHOOK		BHLH	73
V$HMGIY_Q6	M00750	ATHOOK		ETS	60
V$AHR_01	M00139	BHLH		FORKHEAD	35
V$AHR_Q5	M00778	BHLH		E2F	24
V$AHRARNT_01	M00235	BHLH		MADS	22
V$AHRARNT_02	M00237	BHLH		STAT	22
V$AHRHIF_Q6	M00976	BHLH		REL	21
V$AP4_01	M00005	BHLH		HMG	20
V$AP4_Q5	M00175	BHLH		ZFGATA	18
V$AP4_Q6	M00176	BHLH		IRF	13
V$AP4_Q6_01	M00927	BHLH		RUNT	12
V$AP4_Q6_02	M01860	BHLH		SMAD	11
V$ARNT_01	M00236	BHLH		BHSH	10
V$ARNT_02	M00539	BHLH		TBX	9
V$CLOCKBMAL_Q6	M01116	BHLH		HISTONE	8
V$CMYC_01	M01145	BHLH		MYB	8
V$CMYC_02	M01154	BHLH		P53	7
V$DEC_Q1	M00997	BHLH		TBP	6
V$DEC2_Q2	M01843	BHLH		DM	6
V$E12_Q6	M00693	BHLH		GENINI	6
V$E2A_Q2	M00804	BHLH		HSF	5
V$E2A_Q6	M00973	BHLH		ATHOOK	5
V$E47_01	M00002	BHLH		RFX	5
V$E47_02	M00071	BHLH		ZFPHD	4
V$EBOX_Q6_01	M01034	BHLH		GRAINY	4
V$HAND1E47_01	M00222	BHLH		TEA	3
V$HEB_Q6	M00698	BHLH		E2	3
V$HEN1_01	M00068	BHLH		ZFRING	2
V$HEN1_02	M00058	BHLH		CHCH	1
V$HES1_Q2	M01009	BHLH		ZFDOF	1
V$HES1_Q6	M02011	BHLH		ARID	1
V$HIF1_Q3	M00797	BHLH			1001
V$HIF1_Q5	M00466	BHLH
V$HIF1A_Q6	M02012	BHLH
V$HIF2A_01	M01249	BHLH
V$HTF4_Q2	M02018	BHLH
V$LMO2COM_01	M00277	BHLH
V$MATH1_Q2	M01716	BHLH
V$MAX_01	M00119	BHLH
V$MAX_Q6	M01830	BHLH
V$MYC_Q2	M00799	BHLH
V$MYCMAX_01	M00118	BHLH
V$MYCMAX_02	M00123	BHLH
V$MYCMAX_03	M00615	BHLH
V$MYCMAX_B	M00322	BHLH
V$MYF_01	M01302	BHLH
V$MYOD_01	M00001	BHLH
V$MYOD_Q6	M00184	BHLH
V$MYOD_Q6_01	M00929	BHLH
V$MYOGENIN_Q6	M00712	BHLH
V$NEUROD_01	M01287	BHLH
V$NEUROD_02	M01288	BHLH
V$NMYC_01	M00055	BHLH
V$NMYC_02	M01808	BHLH
V$SREBP_Q3	M00776	BHLH
V$SREBP_Q6	M01168	BHLH
V$SREBP1_01	M00220	BHLH
V$SREBP1_02	M00221	BHLH
V$SREBP1_Q5	M01173	BHLH
V$SREBP1_Q6	M00749	BHLH
V$SREBP2_Q6	M01177	BHLH
V$STRA13_01	M00985	BHLH
V$TAL1_01	M01591	BHLH
V$TAL1_Q6	M00993	BHLH
V$TAL1ALPHAE47_01	M00066	BHLH
V$TAL1BETAE47_01	M00065	BHLH
V$TAL1BETAITF2_01	M00070	BHLH
V$TFE_Q6	M01029	BHLH
V$TFEB_01	M01768	BHLH
V$USF_01	M00121	BHLH
V$USF_02	M00122	BHLH
V$USF_C	M00217	BHLH
V$USF_Q6	M00187	BHLH
V$USF_Q6_01	M00796	BHLH
V$USF2_Q6	M00726	BHLH
V$AP2_Q3	M00800	BHSH
V$AP2_Q6	M00189	BHSH
V$AP2_Q6_01	M00915	BHSH
V$AP2ALPHA_01	M00469	BHSH
V$AP2ALPHA_02	M01045	BHSH
V$AP2ALPHA_03	M01047	BHSH
V$AP2ALPHA_Q6	M01857	BHSH
V$AP2BETA_Q3	M01858	BHSH
V$AP2GAMMA_01	M00470	BHSH
V$AP2GAMMA_Q5	M01859	BHSH
V$AP1_01	M00517	BZIP
V$AP1_C	M00199	BZIP
V$AP1_Q2	M00173	BZIP
V$AP1_Q2_01	M00924	BZIP
V$AP1_Q4	M00188	BZIP
V$AP1_Q4_01	M00926	BZIP
V$AP1_Q6	M00174	BZIP
V$AP1_Q6_01	M00925	BZIP
V$AP1FJ_Q2	M00172	BZIP
V$ATF_01	M00017	BZIP
V$ATF_B	M00338	BZIP
V$ATF1_Q6	M00691	BZIP
V$ATF1_Q6_01	M01861	BZIP
V$ATF2_Q5	M01862	BZIP
V$ATF3_Q6	M00513	BZIP
V$ATF3_Q6_01	M01863	BZIP
V$ATF4_Q2	M00514	BZIP
V$ATF4_Q6	M01864	BZIP
V$ATF5_01	M01295	BZIP
V$ATF6_01	M00483	BZIP
V$BACH1_01	M00495	BZIP
V$BACH2_01	M00490	BZIP
V$CEBP_01	M00159	BZIP
V$CEBP_C	M00201	BZIP
V$CEBP_Q2	M00190	BZIP
V$CEBP_Q2_01	M00912	BZIP
V$CEBP_Q3	M00770	BZIP
V$CEBPA_01	M00116	BZIP
V$CEBPA_Q6	M01866	BZIP
V$CEBPB_01	M00109	BZIP
V$CEBPB_02	M00117	BZIP
V$CEBPB_Q6	M01896	BZIP
V$CEBPD_Q6	M00621	BZIP
V$CEBPE_01	M01772	BZIP
V$CEBPE_Q6	M01868	BZIP
V$CEBPG_Q6	M00622	BZIP
V$CEBPG_Q6_01	M01869	BZIP
V$CHOP_01	M00249	BZIP
V$CMAF_01	M01070	BZIP
V$CMAF_02	M01228	BZIP
V$CREB_01	M00039	BZIP
V$CREB_02	M00113	BZIP
V$CREB_Q2	M00177	BZIP
V$CREB_Q2_01	M00916	BZIP
V$CREB_Q3	M00801	BZIP
V$CREB_Q4	M00178	BZIP
V$CREB_Q4_01	M00917	BZIP
V$CREBATF_Q6	M00981	BZIP
V$CREBP1_01	M00040	BZIP
V$CREBP1_Q2	M00179	BZIP
V$CREBP1CJUN_01	M00041	BZIP
V$CREM_Q6	M01820	BZIP
V$DBP_Q6	M00624	BZIP
V$DBP_Q6_01	M01872	BZIP
V$E4BP4_01	M00045	BZIP
V$FRA1_Q5	M01267	BZIP
V$HLF_01	M00260	BZIP
V$HTF_01	M00538	BZIP
V$LMAF_Q2	M01139	BZIP
V$MAF_Q6	M00648	BZIP
V$MAF_Q6_01	M00983	BZIP
V$MAFA_Q4_01	M01709	BZIP
V$MAFB_01	M01227	BZIP
V$MAFK_Q3	M02022	BZIP
V$NFE2_01	M00037	BZIP
V$NRF2_Q4	M00821	BZIP
V$TAXCREB_01	M00114	BZIP
V$TAXCREB_02	M00115	BZIP
V$TCF11_01	M00285	BZIP
V$TCF11MAFG_01	M00284	BZIP
V$TEF_Q6	M00672	BZIP
V$VBP_01	M00228	BZIP
V$VJUN_01	M00036	BZIP
V$VMAF_01	M00035	BZIP
V$XBP1_01	M00251	BZIP
V$XBP1_02	M01770	BZIP
V$ZTA_Q2	M00711	BZIP
V$CHCH_01	M00986	CHCH
V$DMRT1_01	M01146	DM
V$DMRT2_01	M01147	DM
V$DMRT3_01	M01148	DM
V$DMRT4_01	M01149	DM
V$DMRT5_01	M01150	DM
V$DMRT7_01	M01151	DM
V$E2_01	M00107	E2
V$E2_Q6	M00181	E2
V$E2_Q6_01	M00928	E2
V$E2F_01	M00024	E2F
V$E2F_02	M00050	E2F
V$E2F_03	M00516	E2F
V$E2F_Q2	M00803	E2F
V$E2F_Q3	M00425	E2F
V$E2F_Q3_01	M00918	E2F
V$E2F_Q4	M00426	E2F
V$E2F_Q4_01	M00919	E2F
V$E2F_Q6	M00427	E2F
V$E2F_Q6_01	M00920	E2F
V$E2F1_01	M01250	E2F
V$E2F1_02	M01251	E2F
V$E2F1_Q3	M00428	E2F
V$E2F1_Q3_01	M00938	E2F
V$E2F1_Q4	M00430	E2F
V$E2F1_Q4_01	M00939	E2F
V$E2F1_Q6	M00431	E2F
V$E2F1_Q6_01	M00940	E2F
V$E2F1DP1_01	M00736	E2F
V$E2F1DP1RB_01	M00740	E2F
V$E2F1DP2_01	M00737	E2F
V$E2F4DP1_01	M00738	E2F
V$E2F4DP2_01	M00739	E2F
V$E2F6_01	M01252	E2F
V$CETS1_01	M01986	ETS
V$CETS1_Q6	M01870	ETS
V$CETS168_Q6	M00743	ETS
V$CETS1P54_01	M00032	ETS
V$CETS1P54_02	M00074	ETS
V$CETS1P54_03	M01078	ETS
V$cETS2_01	M01989	ETS
V$EHF_02	M01974	ETS
V$ELF1_01	M01975	ETS
V$ELF1_Q5	M01266	ETS
V$ELF1_Q6	M00746	ETS
V$ELF2_01	M01976	ETS
V$ELF3_01	M01977	ETS
V$ELF4_01	M01979	ETS
V$ELF5_01	M01197	ETS
V$ELF5_02	M01980	ETS
V$ELK1_01	M00007	ETS
V$ELK1_02	M00025	ETS
V$ELK1_03	M01163	ETS
V$ELK1_04	M01165	ETS
V$ELK1_05	M01981	ETS
V$ER71_01	M01988	ETS
V$ER81_01	M01987	ETS
V$ERF_01	M01984	ETS
V$ERG_01	M01752	ETS
V$ERG_02	M01985	ETS
V$ERM_01	M01992	ETS
V$ESE1_Q3	M01214	ETS
V$ETS_Q4	M00771	ETS
V$ETS_Q6	M00971	ETS
V$ETS1_B	M00339	ETS
V$ETS2_B	M00340	ETS
V$ETS2_Q6	M01207	ETS
V$ETV3_01	M01990	ETS
V$FLI1_01	M02038	ETS
V$FLI1_Q6	M01208	ETS
V$GABP_B	M00341	ETS
V$GABPA_01	M02039	ETS
V$GABPA_Q4	M01660	ETS
V$GABPBETA_Q3	M01876	ETS
V$GADP_01	M01258	ETS
V$NERF_Q2	M00531	ETS
V$NET_01	M01982	ETS
V$NRF2_01	M00108	ETS
V$PDEF_01	M02040	ETS
V$PEA3_01	M01991	ETS
V$PEA3_Q6	M00655	ETS
V$PET1_01	M02037	ETS
V$PU1_Q4	M01172	ETS
V$PU1_Q6	M00658	ETS
V$SAP1A_01	M01167	ETS
V$SAP1A_02	M01983	ETS
V$SPI1_01	M01203	ETS
V$SPI1_02	M02043	ETS
V$SPI1_Q5	M02031	ETS
V$SPIB_01	M01204	ETS
V$SPIB_02	M02041	ETS
V$SPIC_01	M02042	ETS
V$TEL1_01	M01993	ETS
V$TEL2_Q6	M00678	ETS
V$FOX_Q2	M00809	FORKHEAD
V$FOXD3_01	M00130	FORKHEAD
V$FOXJ2_01	M00422	FORKHEAD
V$FOXJ2_02	M00423	FORKHEAD
V$FOXM1_01	M00630	FORKHEAD
V$FOXO1_01	M00473	FORKHEAD
V$FOXO1_02	M00474	FORKHEAD
V$FOXO1_03	M01968	FORKHEAD
V$FOXO1_04	M01969	FORKHEAD
V$FOXO1_Q5	M01216	FORKHEAD
V$FOXO3_01	M00477	FORKHEAD
V$FOXO3A_Q1	M01137	FORKHEAD
V$FOXO4_01	M00472	FORKHEAD
V$FOXO4_02	M00476	FORKHEAD
V$FOXP1_01	M00987	FORKHEAD
V$FOXP3_01	M01599	FORKHEAD
V$FOXP3_Q4	M00992	FORKHEAD
V$FREAC2_01	M00290	FORKHEAD
V$FREAC3_01	M00291	FORKHEAD
V$FREAC4_01	M00292	FORKHEAD
V$FREAC7_01	M00293	FORKHEAD
V$HFH1_01	M00129	FORKHEAD
V$HFH3_01	M00289	FORKHEAD
V$HFH4_01	M00742	FORKHEAD
V$HFH8_01	M00294	FORKHEAD
V$HNF3_Q6	M00791	FORKHEAD
V$HNF3_Q6_01	M01012	FORKHEAD
V$HNF3A_01	M01261	FORKHEAD
V$HNF3ALPHA_Q6	M00724	FORKHEAD
V$HNF3B_01	M00131	FORKHEAD
V$HNF3B_Q6	M02014	FORKHEAD
V$HNF3G_Q4	M02015	FORKHEAD
V$XFD1_01	M00267	FORKHEAD
V$XFD2_01	M00268	FORKHEAD
V$XFD3_01	M00269	FORKHEAD
V$GEN_INI_B	M00315	GENINI
V$GEN_INI2_B	M00313	GENINI
V$GEN_INI3_B	M00314	GENINI
V$MINI19_B	M00323	GENINI
V$MINI20_B	M00324	GENINI
V$MUSCLE_INI_B	M00321	GENINI
V$CP2_01	M00072	GRAINY
V$CP2_02	M00947	GRAINY
V$LBP1_Q6	M00644	GRAINY
V$LBP9_01	M01592	GRAINY
V$ACAAT_B	M00309	HISTONE
V$ALPHACP1_01	M00687	HISTONE
V$CAAT_01	M00254	HISTONE
V$CAAT_C	M00200	HISTONE
V$NFY_01	M00287	HISTONE
V$NFY_C	M00209	HISTONE
V$NFY_Q6	M00185	HISTONE
V$NFY_Q6_01	M00775	HISTONE
V$HBP1_Q2	M01661	HMG
V$LEF1_Q2	M00805	HMG
V$LEF1_Q2_01	M01022	HMG
V$LEF1_Q5	M02019	HMG
V$LEF1TCF1_Q4	M00978	HMG
V$SOX_01	M01286	HMG
V$SOX_Q6	M01014	HMG
V$SOX10_Q6	M01131	HMG
V$SOX17_01	M01016	HMG
V$SOX2_Q6	M01272	HMG
V$SOX4_01	M01308	HMG
V$SOX5_01	M00042	HMG
V$SOX9_B1	M00410	HMG
V$SOX9_Q4	M01284	HMG
V$SRY_01	M00148	HMG
V$SRY_02	M00160	HMG
V$TCF3_01	M01594	HMG
V$TCF4_01	M01705	HMG
V$TCF4_Q5	M00671	HMG
V$TCF4_Q5_01	M02033	HMG
V$AFP1_Q6	M00616	HOX
V$ALX3_01	M01355	HOX
V$ALX4_01	M00619	HOX
V$ALX4_02	M01417	HOX
V$ARX_01	M01423	HOX
V$BARHL1_01	M01332	HOX
V$BARHL2_01	M01446	HOX
V$BARX1_01	M01340	HOX
V$BARX2_01	M01431	HOX
V$BRN2_01	M00145	HOX
V$BRN3C_01	M01408	HOX
V$BRN4_01	M01473	HOX
V$BSX_01	M01442	HOX
V$CART1_01	M00416	HOX
V$CART1_02	M01362	HOX
V$CART1_03	M01453	HOX
V$CDP_01	M00095	HOX
V$CDP_02	M00102	HOX
V$CDP_03	M01342	HOX
V$CDP_04	M01344	HOX
V$CDPCR1_01	M00104	HOX
V$CDPCR3_01	M00105	HOX
V$CDPCR3HD_01	M00106	HOX
V$CDX_Q5	M00991	HOX
V$CDX1_01	M01373	HOX
V$CDX2_01	M01449	HOX
V$CDX2_Q5	M00729	HOX
V$CDX2_Q5_01	M01659	HOX
V$CDXA_01	M00100	HOX
V$CDXA_02	M00101	HOX
V$CHX10_01	M00437	HOX
V$CLOX_01	M00103	HOX
V$CPHX_01	M01478	HOX
V$CRX_02	M01436	HOX
V$CRX_Q4	M00623	HOX
V$CRX_Q4_01	M01712	HOX
V$DBX1_01	M01483	HOX
V$DBX2_01	M01360	HOX
V$DLX1_01	M01439	HOX
V$DLX2_01	M01468	HOX
V$DLX3_01	M01400	HOX
V$DLX5_01	M01388	HOX
V$DLX7_01	M01486	HOX
V$DOBOX4_01	M01359	HOX
V$DOBOX5_01	M01463	HOX
V$DUXL_01	M01390	HOX
V$EMX2_01	M01461	HOX
V$EN1_01	M00396	HOX
V$EN1_02	M01365	HOX
V$EN2_01	M01455	HOX
V$ESX1_01	M01474	HOX
V$EVX1_01	M01475	HOX
V$EVX2_01	M01386	HOX
V$GBX1_01	M01371	HOX
V$GBX2_01	M01382	HOX
V$GSC_01	M01428	HOX
V$GSH2_01	M01326	HOX
V$HB24_01	M01399	HOX
V$HB9_01	M01349	HOX
V$HDX_01	M01333	HOX
V$HMBOX1_01	M01456	HOX
V$HMX1_01	M00433	HOX
V$HMX1_02	M01481	HOX
V$HMX3_02	M01413	HOX
V$HNF1_01	M00132	HOX
V$HNF1_02	M01379	HOX
V$HNF1_C	M00206	HOX
V$HNF1_Q6	M00790	HOX
V$HNF1_Q6_01	M01011	HOX
V$HNF1A_Q5	M02013	HOX
V$HNF1B_01	M01425	HOX
V$HNF6_Q6	M00639	HOX
V$HOMEZ_01	M01429	HOX
V$HOX13_01	M00023	HOX
V$HOX13_02	M01452	HOX
V$HOXA1_01	M01487	HOX
V$HOXA10_01	M01464	HOX
V$HOXA11_01	M01378	HOX
V$HOXA13_01	M01292	HOX
V$HOXA13_02	M01297	HOX
V$HOXA13_03	M01430	HOX
V$HOXA2_01	M01402	HOX
V$HOXA3_01	M00395	HOX
V$HOXA3_02	M01337	HOX
V$HOXA4_01	M01370	HOX
V$HOXA4_Q2	M00640	HOX
V$HOXA6_01	M01392	HOX
V$HOXA7_01	M01108	HOX
V$HOXA7_02	M01336	HOX
V$HOXA7_03	M01394	HOX
V$HOXA9_01	M01351	HOX
V$HOXB13_01	M01467	HOX
V$HOXB3_01	M01330	HOX
V$HOXB4_01	M01424	HOX
V$HOXB5_01	M01319	HOX
V$HOXB6_01	M01460	HOX
V$HOXB7_01	M01396	HOX
V$HOXB8_01	M01451	HOX
V$HOXB9_01	M01426	HOX
V$HOXC10_01	M01361	HOX
V$HOXC11_01	M01329	HOX
V$HOXC12_01	M01437	HOX
V$HOXC13_01	M01317	HOX
V$HOXC4_01	M01369	HOX
V$HOXC5_01	M01454	HOX
V$HOXC6_01	M01406	HOX
V$HOXC8_01	M01321	HOX
V$HOXC9_01	M01416	HOX
V$HOXD1_01	M01448	HOX
V$HOXD10_01	M01375	HOX
V$HOXD11_01	M01434	HOX
V$HOXD12_01	M01380	HOX
V$HOXD13_01	M01404	HOX
V$HOXD3_01	M01338	HOX
V$HOXD8_01	M01432	HOX
V$HOXD9_Q2	M01834	HOX
V$IPF1_01	M01233	HOX
V$IPF1_02	M01234	HOX
V$IPF1_03	M01235	HOX
V$IPF1_04	M01236	HOX
V$IPF1_05	M01255	HOX
V$IPF1_06	M01438	HOX
V$IPF1_Q4	M00436	HOX
V$IPF1_Q4_01	M01013	HOX
V$IPF1_Q6	M01275	HOX
V$IRX2_01	M01405	HOX
V$IRX3_01	M01318	HOX
V$IRX3_02	M01485	HOX
V$IRX4_01	M01410	HOX
V$IRX5_01	M01472	HOX
V$IRXB3_01	M01377	HOX
V$ISL1_Q6	M01127	HOX
V$ISL2_01	M01328	HOX
V$ISX_01	M01331	HOX
V$K2B_01	M01348	HOX
V$LBX2_01	M01401	HOX
V$LH2_01	M01325	HOX
V$LHX3_01	M01471	HOX
V$LHX3A_01	M00510	HOX
V$LHX3b_01	M01971	HOX
V$LHX4_01	M01421	HOX
V$LHX5_01	M01353	HOX
V$LHX61_01	M01314	HOX
V$LHX61_02	M01422	HOX
V$LHX8_01	M01440	HOX
V$LHX9_01	M01367	HOX
V$LIM1_01	M01418	HOX
V$LMX1_01	M01409	HOX
V$LMX1B_01	M01363	HOX
V$MEIS1_01	M00419	HOX
V$MEIS1_02	M01419	HOX
V$MEIS1AHOXA9_01	M00420	HOX
V$MEIS1BHOXA9_02	M00421	HOX
V$MEIS2_01	M01488	HOX
V$MOX1_01	M01443	HOX
V$MRG2_01	M01395	HOX
V$MSX1_01	M00394	HOX
V$MSX1_02	M01412	HOX
V$MSX2_01	M01393	HOX
V$MSX3_01	M01341	HOX
V$NANOG_01	M01123	HOX
V$NANOG_02	M01247	HOX
V$NCX_01	M00484	HOX
V$NCX_02	M01420	HOX
V$NKX11_01	M01334	HOX
V$NKX12_01	M01427	HOX
V$NKX21_01	M01312	HOX
V$NKX22_01	M00485	HOX
V$NKX22_02	M01372	HOX
V$NKX23_01	M01457	HOX
V$NKX24_01	M01350	HOX
V$NKX25_01	M00240	HOX
V$NKX25_02	M00241	HOX
V$NKX25_03	M01414	HOX
V$NKX25_Q5	M01043	HOX
V$NKX26_01	M01322	HOX
V$NKX29_01	M01352	HOX
V$NKX32_01	M01181	HOX
V$NKX32_02	M01482	HOX
V$NKX3A_01	M00451	HOX
V$NKX3A_02	M01383	HOX
V$NKX52_01	M01315	HOX
V$NKX61_01	M00424	HOX
V$NKX61_02	M01469	HOX
V$NKX61_03	M01489	HOX
V$NKX62_Q2	M00489	HOX
V$NKX63_01	M01470	HOX
V$OBOX1_01	M01450	HOX
V$OBOX2_01	M01364	HOX
V$OBOX3_01	M01466	HOX
V$OBOX5_01	M01381	HOX
V$OBOX5_02	M01480	HOX
V$OBOX6_01	M01445	HOX
V$OCT_C	M00210	HOX
V$OCT_Q6	M00795	HOX
V$OCT1_01	M00135	HOX
V$OCT1_02	M00136	HOX
V$OCT1_03	M00137	HOX
V$OCT1_04	M00138	HOX
V$OCT1_05	M00161	HOX
V$OCT1_06	M00162	HOX
V$OCT1_07	M00248	HOX
V$OCT1_08	M01354	HOX
V$OCT1_B	M00342	HOX
V$OCT1_Q5_01	M00930	HOX
V$OCT1_Q6	M00195	HOX
V$OCT2_01	M01368	HOX
V$OCT2_02	M01761	HOX
V$OCT4_01	M01125	HOX
V$OCT4_02	M01124	HOX
V$OCTAMER_01	M01324	HOX
V$OCTAMER_02	M01477	HOX
V$OG2_01	M01162	HOX
V$OG2_02	M01441	HOX
V$OTP_01	M01323	HOX
V$OTX_Q1	M01117	HOX
V$OTX1_01	M01366	HOX
V$OTX2_01	M01387	HOX
V$OTX2_Q3	M01719	HOX
V$OTX3_01	M01403	HOX
V$PAX_Q6	M00808	HOX
V$PAX1_B	M00326	HOX
V$PAX2_01	M00098	HOX
V$PAX2_02	M00486	HOX
V$PAX3_01	M00360	HOX
V$PAX3_B	M00327	HOX
V$PAX4_01	M00373	HOX
V$PAX4_02	M00377	HOX
V$PAX4_03	M00378	HOX
V$PAX4_04	M00380	HOX
V$PAX4_05	M01385	HOX
V$PAX5_01	M00143	HOX
V$PAX5_02	M00144	HOX
V$PAX6_01	M00097	HOX
V$PAX6_02	M01391	HOX
V$PAX6_Q2	M00979	HOX
V$PAX7_01	M01339	HOX
V$PAX8_01	M00717	HOX
V$PAX8_B	M00328	HOX
V$PAX9_B	M00329	HOX
V$PBX_Q3	M00998	HOX
V$PBX1_01	M00096	HOX
V$PBX1_02	M00124	HOX
V$PBX1_03	M01017	HOX
V$PBX1_04	M01357	HOX
V$PBX1_05	M01967	HOX
V$PBX1_Q3	M02028	HOX
V$PIT1_01	M01465	HOX
V$PIT1_Q6	M00802	HOX
V$PITX1_01	M01484	HOX
V$PITX1_Q6	M01826	HOX
V$PITX2_01	M01447	HOX
V$PITX2_Q2	M00482	HOX
V$PITX3_01	M01343	HOX
V$PITX3_Q2	M01735	HOX
V$PKNOX2_01	M01411	HOX
V$PMX2A_01	M01444	HOX
V$PMX2B_01	M01356	HOX
V$POU1F1_Q6	M00744	HOX
V$POU2F3_01	M01476	HOX
V$POU3F2_01	M00463	HOX
V$POU3F2_02	M00464	HOX
V$POU5F1_01	M01307	HOX
V$POU6F1_01	M00465	HOX
V$POU6F1_02	M01462	HOX
V$POU6F1_03	M01479	HOX
V$PREP1_01	M01459	HOX
V$PROP1_01	M01294	HOX
V$PROP1_02	M01320	HOX
V$PSX1_01	M01435	HOX
V$RAX_01	M01389	HOX
V$RHOX11_01	M01347	HOX
V$RHOX11_02	M01384	HOX
V$S8_01	M00099	HOX
V$S8_02	M01376	HOX
V$SATB1_01	M01232	HOX
V$SATB1_Q3	M01723	HOX
V$SATB1_Q5	M02030	HOX
V$SHOX2_01	M01415	HOX
V$SIX1_01	M01313	HOX
V$SIX2_01	M01433	HOX
V$SIX3_01	M01358	HOX
V$SIX4_01	M01374	HOX
V$SIX6_01	M01345	HOX
V$SIX6_02	M01398	HOX
V$TGIF_01	M00418	HOX
V$TGIF_02	M01346	HOX
V$TGIF2_01	M01407	HOX
V$TITF1_Q3	M00432	HOX
V$TST1_01	M00133	HOX
V$TST1_02	M01316	HOX
V$TTF1_Q5	M02034	HOX
V$TTF1_Q6	M00794	HOX
V$UNCX4.1_01	M01458	HOX
V$VAX1_01	M01397	HOX
V$VAX2_01	M01327	HOX
V$VSX1_01	M01335	HOX
V$XVENT1_01	M00445	HOX
V$HSF_Q6	M00641	HSF
V$HSF1_01	M00146	HSF
V$HSF1_Q6	M01023	HSF
V$HSF2_01	M00147	HSF
V$HSF2_02	M01244	HSF
V$ICSBP_Q6	M00699	IRF
V$IRF_Q6	M00772	IRF
V$IRF_Q6_01	M00972	IRF
V$IRF1_01	M00062	IRF
V$IRF1_Q6	M00747	IRF
V$IRF1_Q6_01	M01881	IRF
V$IRF2_01	M00063	IRF
V$IRF3_Q3	M01279	IRF
V$IRF4_Q6	M01883	IRF
V$IRF7_01	M00453	IRF
V$IRF7_Q3	M01884	IRF
V$IRF8_Q6	M01665	IRF
V$ISRE_01	M00258	IRF
V$AMEF2_Q6	M00403	MADS
V$HMEF2_Q6	M00406	MADS
V$MEF2_01	M00006	MADS
V$MEF2_02	M00231	MADS
V$MEF2_03	M00232	MADS
V$MEF2_04	M00233	MADS
V$MEF2_Q6_01	M00941	MADS
V$MEF2A_05	M01301	MADS
V$MEF2A_Q6	M02024	MADS
V$MEF2C_Q4	M02025	MADS
V$MEF2D_Q4	M02026	MADS
V$MMEF2_Q6	M00405	MADS
V$RSRFC4_01	M00026	MADS
V$RSRFC4_Q2	M00407	MADS
V$SRF_01	M00152	MADS
V$SRF_02	M01257	MADS
V$SRF_03	M01304	MADS
V$SRF_C	M00215	MADS
V$SRF_Q4	M00810	MADS
V$SRF_Q5_01	M00922	MADS
V$SRF_Q5_02	M01007	MADS
V$SRF_Q6	M00186	MADS
V$CDC5_01	M00478	MYB
V$CMYB_01	M00004	MYB
V$CMYB_Q5	M01821	MYB
V$MYB_Q3	M00773	MYB
V$MYB_Q5_01	M00913	MYB
V$MYB_Q6	M00183	MYB
V$VMYB_01	M00003	MYB
V$VMYB_02	M00227	MYB
V$P53_01	M00034	P53
V$P53_02	M00272	P53
V$P53_03	M01651	P53
V$P53_04	M01652	P53
V$P53_05	M01655	P53
V$P53_DECAMER_Q2	M00761	P53
V$P63_01	M01656	P53
V$CREL_01	M00053	REL
V$EBF_Q6	M00977	REL
V$NFAT_Q4_01	M00935	REL
V$NFAT_Q6	M00302	REL
V$NFAT1_Q6	M01281	REL
V$NFAT2_01	M01748	REL
V$NFAT2_02	M01749	REL
V$NFAT2_Q5	M01718	REL
V$NFAT3_Q3	M01734	REL
V$NFAT4_Q3	M01886	REL
V$NFKAPPAB_01	M00054	REL
V$NFKAPPAB50_01	M00051	REL
V$NFKAPPAB65_01	M00052	REL
V$NFKB_C	M00208	REL
V$NFKB_Q6	M00194	REL
V$NFKB_Q6_01	M00774	REL
V$P50P50_Q3	M01223	REL
V$P50RELAP65_Q5_01	M01224	REL
V$RBPJK_01	M01112	REL
V$RBPJK_Q4	M01111	REL
V$RELBP52_01	M01239	REL
V$EFC_Q6	M00626	RFX
V$MIF1_01	M00279	RFX
V$RFX_Q6	M00975	RFX
V$RFX1_01	M00280	RFX
V$RFX1_02	M00281	RFX
V$AML_Q6	M00769	RUNT
V$AML1_01	M00271	RUNT
V$AML1_Q4	M01658	RUNT
V$AML1_Q6	M00751	RUNT
V$AML2_01	M01759	RUNT
V$AML2_Q3	M01814	RUNT
V$AML2_Q3_01	M01854	RUNT
V$CBF_01	M01079	RUNT
V$CBF_02	M01080	RUNT
V$COREBINDINGFACTOR_Q6	M00722	RUNT
V$OSF2_Q6	M00731	RUNT
V$PEBP_Q6	M00984	RUNT
V$CTF1_01	M01196	SMAD
V$MYOGNF1_01	M00056	SMAD
V$NF1_Q6	M00193	SMAD
V$NF1_Q6_01	M00806	SMAD
V$SMAD_Q6	M00792	SMAD
V$SMAD_Q6_01	M00974	SMAD
V$SMAD1_01	M01590	SMAD
V$SMAD3_Q6	M00701	SMAD
V$SMAD3_Q6_01	M01888	SMAD
V$SMAD4_Q6	M00733	SMAD
V$SMAD4_Q6_01	M01889	SMAD
V$STAT_01	M00223	STAT
V$STAT_Q6	M00777	STAT
V$STAT1_01	M00224	STAT
V$STAT1_02	M00492	STAT
V$STAT1_03	M00496	STAT
V$STAT1_05	M01260	STAT
V$STAT1_Q6	M01823	STAT
V$STAT1STAT1_Q3	M01212	STAT
V$STAT3_01	M00225	STAT
V$STAT3_02	M00497	STAT
V$STAT3_03	M01595	STAT
V$STAT3STAT3_Q3	M01220	STAT
V$STAT4_01	M00498	STAT
V$STAT4_Q4	M01666	STAT
V$STAT5A_01	M00457	STAT
V$STAT5A_02	M00460	STAT
V$STAT5A_03	M00493	STAT
V$STAT5A_04	M00499	STAT
V$STAT5A_Q6	M01890	STAT
V$STAT5B_01	M00459	STAT
V$STAT6_01	M00494	STAT
V$STAT6_02	M00500	STAT
V$ATATA_B	M00311	TBP
V$MTATA_B	M00320	TBP
V$TATA_01	M00252	TBP
V$TATA_C	M00216	TBP
V$TBP_01	M00471	TBP
V$TBP_Q6	M00980	TBP
V$BRACH_01	M00150	TBX
V$TBR2_01	M01774	TBX
V$TBX15_01	M01263	TBX
V$TBX15_02	M01264	TBX
V$TBX18_01	M01262	TBX
V$TBX22_01	M01195	TBX
V$TBX5_01	M01019	TBX
V$TBX5_02	M01020	TBX
V$TBX5_Q5	M01044	TBX
V$TEF_01	M01305	TEA
V$TEF1_Q6	M00704	TEA
V$TEF1_Q6_03	M01817	TEA
V$AP2REP_01	M00468	ZFC2H2
V$AREB6_01	M00412	ZFC2H2
V$AREB6_02	M00413	ZFC2H2
V$AREB6_03	M00414	ZFC2H2
V$AREB6_04	M00415	ZFC2H2
V$BCL6_01	M01183	ZFC2H2
V$BCL6_02	M01185	ZFC2H2
V$BCL6_Q3	M01171	ZFC2H2
V$BLIMP1_Q6	M01066	ZFC2H2
V$CACBINDINGPROTEIN_Q6	M00720	ZFC2H2
V$CACCCBINDINGFACTOR_Q6	M00721	ZFC2H2
V$CACD_01	M01113	ZFC2H2
V$CIZ_01	M00734	ZFC2H2
V$CKROX_Q2	M01175	ZFC2H2
V$CTCF_01	M01200	ZFC2H2
V$CTCF_02	M01259	ZFC2H2
V$DELTAEF1_01	M00073	ZFC2H2
V$E4F1_Q6	M00694	ZFC2H2
V$EGR_Q6	M00807	ZFC2H2
V$EGR1_01	M00243	ZFC2H2
V$EGR1_02	M01972	ZFC2H2
V$EGR2_01	M00246	ZFC2H2
V$EGR3_01	M00245	ZFC2H2
V$EKLF_Q5	M01874	ZFC2H2
V$ETF_Q6	M00695	ZFC2H2
V$EVI1_01	M00078	ZFC2H2
V$EVI1_02	M00079	ZFC2H2
V$EVI1_03	M00080	ZFC2H2
V$EVI1_04	M00081	ZFC2H2
V$EVI1_05	M00082	ZFC2H2
V$EVI1_06	M00011	ZFC2H2
V$EVI1_Q3	M02002	ZFC2H2
V$FKLF_Q5	M01837	ZFC2H2
V$GC_01	M00255	ZFC2H2
V$GFI1_01	M00250	ZFC2H2
V$GFI1_Q6	M01067	ZFC2H2
V$GFI1_Q6_01	M02010	ZFC2H2
V$GFI1B_01	M01058	ZFC2H2
V$GKLF_02	M01588	ZFC2H2
V$GKLF_Q4	M01835	ZFC2H2
V$GLI_Q2	M01037	ZFC2H2
V$GLI1_01	M01702	ZFC2H2
V$GLI1_Q2	M01042	ZFC2H2
V$GLI2_01	M01703	ZFC2H2
V$GLI3_01	M01596	ZFC2H2
V$GLI3_02	M01704	ZFC2H2
V$GLI3_Q5_01	M01657	ZFC2H2
V$GZF1_01	M01069	ZFC2H2
V$HELIOSA_01	M01003	ZFC2H2
V$HELIOSA_02	M01004	ZFC2H2
V$HIC1_02	M01072	ZFC2H2
V$HIC1_03	M01073	ZFC2H2
V$IK_Q5	M01169	ZFC2H2
V$IK1_01	M00086	ZFC2H2
V$IK2_01	M00087	ZFC2H2
V$IK3_01	M00088	ZFC2H2
V$KAISO_01	M01119	ZFC2H2
V$KID3_01	M01160	ZFC2H2
V$KLF15_Q2	M01714	ZFC2H2
V$KROX_Q6	M00982	ZFC2H2
V$LRF_Q2	M01100	ZFC2H2
V$LYF1_01	M00141	ZFC2H2
V$MAZ_Q6	M00649	ZFC2H2
V$MAZ_Q6_01	M02023	ZFC2H2
V$MAZR_01	M00491	ZFC2H2
V$MIZF_01	M01182	ZFC2H2
V$MOVOB_01	M01104	ZFC2H2
V$MTF1_01	M01242	ZFC2H2
V$MTF1_02	M01243	ZFC2H2
V$MTF1_Q4	M00650	ZFC2H2
V$MZF1_01	M00083	ZFC2H2
V$MZF1_02	M00084	ZFC2H2
V$MZF1_Q5	M01733	ZFC2H2
V$NFMUE1_Q6	M00651	ZFC2H2
V$NGFIC_01	M00244	ZFC2H2
V$NRSE_B	M00325	ZFC2H2
V$NRSF_01	M00256	ZFC2H2
V$NRSF_Q4	M01028	ZFC2H2
V$PLZF_02	M01075	ZFC2H2
V$REST_01	M01256	ZFC2H2
V$REX1_01	M01695	ZFC2H2
V$REX1_02	M01696	ZFC2H2
V$REX1_03	M01744	ZFC2H2
V$ROAZ_01	M00467	ZFC2H2
V$RP58_01	M00532	ZFC2H2
V$RREB1_01	M00257	ZFC2H2
V$SP1_01	M00008	ZFC2H2
V$SP1_02	M01303	ZFC2H2
V$SP1_Q2_01	M00933	ZFC2H2
V$SP1_Q4_01	M00932	ZFC2H2
V$SP1_Q6	M00196	ZFC2H2
V$SP1_Q6_01	M00931	ZFC2H2
V$SP1SP3_Q4	M01219	ZFC2H2
V$SP2_01	M01783	ZFC2H2
V$SP3_Q3	M00665	ZFC2H2
V$SP4_Q5	M01273	ZFC2H2
V$SPZ1_01	M00446	ZFC2H2
V$SZF11_01	M01109	ZFC2H2
V$UF1H3BETA_Q6	M01068	ZFC2H2
V$WT1_Q6	M01118	ZFC2H2
V$WT1_Q6_01	M02036	ZFC2H2
V$YY1_01	M00059	ZFC2H2
V$YY1_02	M00069	ZFC2H2
V$YY1_Q6	M00793	ZFC2H2
V$YY1_Q6_02	M01035	ZFC2H2
V$YY1_Q6_03	M01894	ZFC2H2
V$YY2	M01694	ZFC2H2
V$ZABC1_01	M01306	ZFC2H2
V$ZBP89_Q4	M01816	ZFC2H2
V$ZBRK1_01	M01105	ZFC2H2
V$ZEC_01	M01081	ZFC2H2
V$ZF5_01	M00716	ZFC2H2
V$ZF5_B	M00333	ZFC2H2
V$ZFP206_01	M01742	ZFC2H2
V$ZFP281_01	M01597	ZFC2H2
V$ZFX_01	M01593	ZFC2H2
V$ZIC1_01	M00448	ZFC2H2
V$ZIC2_01	M00449	ZFC2H2
V$ZIC3_01	M00450	ZFC2H2
V$ZID_01	M00085	ZFC2H2
V$ZNF219_01	M01122	ZFC2H2
V$ZNF333_01	M01230	ZFC2H2
V$ZNF515_01	M01231	ZFC2H2
V$AR_01	M00481	ZFC4-NR
V$AR_02	M00953	ZFC4-NR
V$AR_03	M00956	ZFC4-NR
V$AR_04	M01201	ZFC4-NR
V$AR_Q2	M00447	ZFC4-NR
V$AR_Q6	M00962	ZFC4-NR
V$ARP1_01	M00155	ZFC4-NR
V$COUP_01	M00158	ZFC4-NR
V$COUP_DR1_Q6	M00765	ZFC4-NR
V$COUPTF_Q6	M01036	ZFC4-NR
V$DAX1_01	M01248	ZFC4-NR
V$DR1_Q3	M00762	ZFC4-NR
V$DR3_Q4	M00966	ZFC4-NR
V$DR4_Q2	M00965	ZFC4-NR
V$EAR2_Q2	M01728	ZFC4-NR
V$ER_Q6	M00191	ZFC4-NR
V$ER_Q6_02	M00959	ZFC4-NR
V$ERALPHA_01	M01801	ZFC4-NR
V$ERBETA_Q5	M01875	ZFC4-NR
V$ERR1_Q2	M00511	ZFC4-NR
V$ERR1_Q3	M01841	ZFC4-NR
V$ERR2_01	M01589	ZFC4-NR
V$ERR3_Q2	M02000	ZFC4-NR
V$FXR_IR1_Q6	M00767	ZFC4-NR
V$FXR_Q2	M01268	ZFC4-NR
V$FXR_Q3	M00631	ZFC4-NR
V$GCNF_01	M00526	ZFC4-NR
V$GCNF_Q3	M02009	ZFC4-NR
V$GR_01	M00955	ZFC4-NR
V$GR_Q6	M00192	ZFC4-NR
V$GR_Q6_01	M00921	ZFC4-NR
V$GRE_C	M00205	ZFC4-NR
V$HNF4_01	M00134	ZFC4-NR
V$HNF4_01_B	M00411	ZFC4-NR
V$HNF4_DR1_Q3	M00764	ZFC4-NR
V$HNF4_Q6	M00967	ZFC4-NR
V$HNF4_Q6_01	M01031	ZFC4-NR
V$HNF4_Q6_02	M01032	ZFC4-NR
V$HNF4_Q6_03	M01033	ZFC4-NR
V$HNF4A_Q6_01	M02016	ZFC4-NR
V$HNF4ALPHA_Q6	M00638	ZFC4-NR
V$LRH1_Q5	M01142	ZFC4-NR
V$LXR_DR4_Q3	M00766	ZFC4-NR
V$LXRA_RXRA_Q3	M00647	ZFC4-NR
V$LXRB_RXRA_Q5	M02021	ZFC4-NR
V$NUR77_Q5	M01217	ZFC4-NR
V$NURR1_Q3	M01269	ZFC4-NR
V$PNR_01	M01650	ZFC4-NR
V$PPAR_DR1_Q2	M00763	ZFC4-NR
V$PPARA_01	M00242	ZFC4-NR
V$PPARA_02	M00518	ZFC4-NR
V$PPARA_Q6	M01282	ZFC4-NR
V$PPARG_01	M00512	ZFC4-NR
V$PPARG_02	M00515	ZFC4-NR
V$PPARG_03	M00528	ZFC4-NR
V$PPARG_Q6	M01270	ZFC4-NR
V$PR_01	M00954	ZFC4-NR
V$PR_02	M00957	ZFC4-NR
V$PR_Q2	M00960	ZFC4-NR
V$PXR_Q2	M00964	ZFC4-NR
V$PXRRXR_01	M01152	ZFC4-NR
V$PXRRXR_02	M01153	ZFC4-NR
V$RORA_Q4	M01138	ZFC4-NR
V$RORA1_01	M00156	ZFC4-NR
V$RORA2_01	M00157	ZFC4-NR
V$RORBETA_Q2	M01722	ZFC4-NR
V$RXRLXRB_01	M01198	ZFC4-NR
V$SF1_Q6	M00727	ZFC4-NR
V$SF1_Q6_01	M01132	ZFC4-NR
V$T3R_01	M00239	ZFC4-NR
V$T3R_Q6	M00963	ZFC4-NR
V$T3RALPHA_Q6	M01724	ZFC4-NR
V$TR4_01	M01776	ZFC4-NR
V$TR4_03	M01782	ZFC4-NR
V$TR4_Q2	M01725	ZFC4-NR
V$VDR_Q3	M00444	ZFC4-NR
V$VDR_Q6	M00961	ZFC4-NR
V$VDRRXR_01	M01202	ZFC4-NR
V$BARBIE_01	M00238	ZFDOF
V$GATA_C	M00203	ZFGATA
V$GATA_Q6	M00789	ZFGATA
V$GATA1_01	M00075	ZFGATA
V$GATA1_02	M00126	ZFGATA
V$GATA1_03	M00127	ZFGATA
V$GATA1_04	M00128	ZFGATA
V$GATA1_05	M00346	ZFGATA
V$GATA1_06	M00347	ZFGATA
V$GATA2_01	M00076	ZFGATA
V$GATA2_02	M00348	ZFGATA
V$GATA2_03	M00349	ZFGATA
V$GATA3_01	M00077	ZFGATA
V$GATA3_02	M00350	ZFGATA
V$GATA3_03	M00351	ZFGATA
V$GATA4_Q3	M00632	ZFGATA
V$GATA5_Q4	M02006	ZFGATA
V$GATA6_01	M00462	ZFGATA
V$LMO2COM_02	M00278	ZFGATA
V$AIRE_01	M00999	ZFPHD
V$AIRE_02	M01000	ZFPHD
V$FAC1_01	M00456	ZFPHD
V$ING4_01	M01743	ZFPHD
V$BRCA_01	M01082	ZFRING
V$LUN1_01	M00480	ZFRING
