# Supplementary material for: A Discriminative Approach for Unsupervised Clustering of DNA Sequence Motifs
Source: PLoS Comput Biol. 2013 Mar 21;9(3):e1002958. doi: 10.1371/journal.pcbi.1002958 (PMC3605052; doi:10.1371/journal.pcbi.1002958)
Supplement: Text S2 — Listing of HOX motif clusters. Each row corresponds to one cluster. “V$”-prefixes were omitted. (TXT) [file pcbi.1002958.s015.txt]

EVX1_01	HMX3_02	IPF1_04	HOXC4_01	IPF1_Q4	OCT1_08	PROP1_01	VAX1_01	HOXB5_01	HOXA1_01	CDP_03	GBX1_01	HOXC6_01	EN2_01	LMX1B_01	VAX2_01	LHX61_01	HOX13_01	MSX2_01	IPF1_05	MSX3_01	HOXA7_03	NKX63_01	HMX1_02	TST1_02	POU6F1_01	BRN4_01	LHX3_01	DLX3_01	IPF1_Q6	OCT1_03	HOX13_02	NKX61_03	CART1_02	VSX1_01	DBX1_01	HNF1_02	DOBOX5_01	GBX2_01	HOXA6_01	IPF1_Q4_01	HMBOX1_01	ISL2_01	OTP_01	BSX_01	LHX8_01	HB24_01	OG2_02	CART1_01	HOXB4_01	POU6F1_02	HOXA4_01	HNF1A_Q5	IPF1_06	LHX3b_01	DBX2_01	LHX5_01	HOXA7_02	LHX9_01	PROP1_02	S8_02	BRN3C_01	PMX2A_01	BARX1_01	LMX1_01	ESX1_01	HOXB6_01	SHOX2_01	PAX7_01	DLX1_01	ARX_01	PMX2B_01	LIM1_01	DLX7_01	LHX4_01	K2B_01	HOXB3_01	BARHL1_01	S8_01	NKX12_01	PSX1_01	NCX_02	CRX_02	NKX61_02	OCTAMER_02	OG2_01	BARX2_01	LH2_01	CART1_03	MSX1_02	HNF1_C	ISL1_Q6	NKX62_Q2	HOXC5_01	HOXB8_01	EN1_02	POU6F1_03	HOXD3_01	MOX1_01	EVX2_01	ISX_01	HOXD8_01	HOXA2_01	LBX2_01	PIT1_01	ALX3_01	PAX4_02	OTX2_01	IPF1_02	ALX4_02	HOXC8_01	PAX4_05	DLX5_01	NKX11_01	IPF1_01	UNCX4.1_01	HOXD1_01	PITX1_01	HOXB7_01	HNF1B_01	LHX61_02	OBOX5_01	PITX2_01	NKX25_02	BARHL2_01	PITX3_01	HB9_01	OTX1_01	HOXA3_02	CHX10_01	EMX2_01	NKX52_01	DLX2_01	SATB1_Q3	IPF1_03	RAX_01	LHX3A_01	GSH2_01	GSC_01	PAX6_02	OTX3_01	OBOX3_01	HNF1_Q6	PITX1_Q6	AFP1_Q6	CRX_Q4	NKX61_01	OBOX5_02	OTX2_Q3	HOXA4_Q2	HNF1_Q6_01	HNF1_01	PIT1_Q6	SATB1_01	NANOG_01
OCT1_07	POU3F2_01	OCT1_06	BRN2_01	OCT_Q6	OCT1_04	OCT1_02	OCT2_02	OCT2_01	OCT_C	ALX4_01	OCT1_Q6	POU5F1_01	POU2F3_01	OCTAMER_01	OCT1_05	POU3F2_02	OCT1_01	OCT4_01	OCT1_Q5_01	POU1F1_Q6	OCT1_B	OCT4_02	NANOG_02	XVENT1_01
MRG2_01	MEIS1BHOXA9_02	SIX3_01	SIX6_01	DOBOX4_01	OBOX2_01	PKNOX2_01	PREP1_01	MEIS1_02	OBOX1_01	TGIF_01	SIX4_01	MEIS1AHOXA9_01	TGIF2_01	MEIS1_01	MEIS2_01	RHOX11_02	SIX6_02	RHOX11_01	TGIF_02	SIX2_01	SIX1_01
HOXC12_01	CDX2_01	HOXA10_01	HOXB9_01	HOXC9_01	HOXD12_01	HOXC13_01	HOXD11_01	HOXA9_01	HOXC10_01	CDX1_01	CDX2_Q5	HOXA11_01	HOXA13_03	HOXD10_01	HOXA13_02	HOXC11_01	HOXD13_01	HOXB13_01	HOXA13_01	CDX_Q5
NKX23_01	NKX32_01	NKX22_01	NKX32_02	NKX29_01	NKX3A_02	TTF1_Q5	TITF1_Q3	NKX3A_01	NKX22_02	NKX25_Q5	NKX26_01	NKX24_01	NKX25_03	NKX25_01	HMX1_01	NKX21_01	TTF1_Q6
HDX_01	PBX_Q3	CPHX_01	PBX1_04	PBX1_02	HOXA7_01	HNF6_Q6	DUXL_01	PBX1_01	PBX1_03	PBX1_05	PBX1_Q3
CDP_01	OBOX6_01	CRX_Q4_01	CLOX_01	PITX2_Q2	CDP_04	CDP_02	OTX_Q1	PITX3_Q2	CDPCR1_01	CDPCR3HD_01	HOMEZ_01
PAX6_01	PAX5_02	PAX1_B	PAX9_B	PAX2_01	PAX8_B	PAX3_B	PAX5_01	PAX4_01	PAX8_01	PAX4_04	PAX3_01
IRX5_01	IRX3_02	IRX4_01	IRX2_01	IRX3_01	IRXB3_01
TST1_01	CDX2_Q5_01	CDXA_02	HOXD9_Q2	CDXA_01
MSX1_01	NCX_01	HOXA3_01	EN1_01
PAX6_Q2	PAX_Q6
