# Supplementary material for: A Discriminative Approach for Unsupervised Clustering of DNA Sequence Motifs
Source: PLoS Comput Biol. 2013 Mar 21;9(3):e1002958. doi: 10.1371/journal.pcbi.1002958 (PMC3605052; doi:10.1371/journal.pcbi.1002958)
Supplement: Text S3 — Listing of ZFC2H2 motif clusters. (TXT) [file pcbi.1002958.s016.txt]

KLF15_Q2	SP1_Q4_01	WT1_Q6_01	EGR1_02	GC_01	MAZ_Q6_01	KROX_Q6	GLI1_01	GLI3_01	CKROX_Q2	GLI_Q2	GLI3_02	SP1_Q2_01	NGFIC_01	GKLF_Q4	EGR1_01	UF1H3BETA_Q6	SP1_02	ZBP89_Q4	MAZR_01	ZNF219_01	GKLF_02	SP1_Q6	ZIC3_01	GLI3_Q5_01	ZNF515_01	ZIC1_01	SP2_01	MAZ_Q6	EGR2_01	KID3_01	CACBINDINGPROTEIN_Q6	FKLF_Q5	ZFP281_01	CACD_01	EKLF_Q5	EGR_Q6	GLI2_01	SP4_Q5	SP1_Q6_01	WT1_Q6	EGR3_01	MZF1_02	SP1SP3_Q4	MZF1_Q5	GLI1_Q2	SP1_01	CACCCBINDINGFACTOR_Q6	SP3_Q3	SPZ1_01	ETF_Q6	ROAZ_01	MOVOB_01	ZIC2_01	MZF1_01	LRF_Q2
REX1_03	YY1_Q6	NFMUE1_Q6	YY1_Q6_02	REX1_01	YY2	YY1_Q6_03	REX1_02	YY1_01	YY1_02
EVI1_01	EVI1_06	EVI1_03	EVI1_02	EVI1_04	EVI1_05	EVI1_Q3
IK_Q5	HELIOSA_01	IK1_01	RREB1_01	LYF1_01	IK2_01	IK3_01
MTF1_Q4	MTF1_01	HIC1_03	HIC1_02	MTF1_02
NRSF_Q4	REST_01	NRSF_01	NRSE_B
AREB6_01	AREB6_02	AREB6_03	DELTAEF1_01
GFI1_Q6_01	GFI1_01	GFI1_Q6	GFI1B_01
ZFP206_01	GZF1_01
ZF5_01	ZF5_B
PLZF_02	BCL6_01
CTCF_01	CTCF_02
